# Supplementary material for: Do Food and Meal Organization Systems in Polish Primary Schools Reflect Students’ Preferences and Healthy and Sustainable Dietary Guidelines? The Results of Qualitative Research for the Junior-Edu-Żywienie (JEŻ) Project
Source: Foods. 2023 Dec 22;13(1):61. doi: 10.3390/foods13010061 (PMC10778281; doi:10.3390/foods13010061)
Supplement: Supplementary file 1 [file foods-13-00061-s001.zip]

Archive with 1 entries (1 files):
- foods-2771724-supplementary.pdf
